# Supplementary material for: Association of Adiponectin, Leptin and Resistin Plasma Concentrations with Echocardiographic Parameters in Patients with Coronary Artery Disease
Source: Diagnostics (Basel). 2021 Sep 26;11(10):1774. doi: 10.3390/diagnostics11101774 (PMC8534895; doi:10.3390/diagnostics11101774)
Supplement: Supplementary file 1 [file diagnostics-11-01774-s001.zip]

Archive with 1 entries (1 files):
- diagnostics-1402211-supplementary.pdf
